# Supplementary material for: The Association of Hippocampal Long-Term Potentiation-Induced Gene Expression with Genetic Risk for Psychosis
Source: Int J Mol Sci. 2024 Jan 12;25(2):946. doi: 10.3390/ijms25020946 (PMC10816085; doi:10.3390/ijms25020946)
Supplement: Supplementary file 1 [file ijms-25-00946-s001.zip]

Archive with 1 entries (1 files):
- ijms-2783955-supplementary.pdf
